# Supplementary material for: Maternal body mass index and necrotizing enterocolitis: A case-control study
Source: PLoS One. 2024 Jan 24;19(1):e0296644. doi: 10.1371/journal.pone.0296644 (PMC10807840; doi:10.1371/journal.pone.0296644)
Supplement: S1 File — (XLSX) [file pone.0296644.s001.xlsx]

## Sheet: Cases
IdeNtifier			OB EGA	BWEIGHT	SGA?	IUGR?	Male=2 Female=1	Multiple?	Race (1white, 0black, 2other)	EthNicitY (1NoNhispaNic, 0hispaNic)	MaterNal age at deliverY	ANteNatal Steroids?	Apgar 1	Apgar 5	NEC	GI SURGERY	INFEXP		CAUS_DEATH	CCOD								Sepsis/iNfectioN just before NEC: Sepsis 1, UTI 2				PDA hx	INdomethiciN?	Emperic abx?	# daYs oN abx	BCx+ sepsis?	orgaNism oN BCx			Dispo (1home, 0traNsfer, 2death)	Other	Date	PNA NEC	PNA1st feed	Risk factor 1 gastro- schisis 2 CHD 3 HIE 4 polYcYthemia	Sepsis/UTI 2 traNsf withiN 48 hrs AND FEEDING 3 sepsis oN daY of NE 4 PDA at time of NEC 5	1 Sepsis 2 UTI same daY as NEC 3 peritoNitis	CHD
1			36	2440	N	Y	1	N	1	0	15	N	4	9	PROVEN	Y	Y		CONG DEFECTS: gastroschisis	DEF NEC												N	N	Y	10	N				2			0	0	1			N
2			28	1000	N	N	1	N	0	1	21	N	6	8	PROVEN	Y	N											N				Y	Y	Y	10	N				1	NEC I	2009-06-01	0			3		N
3			36	3270	N	N	2	N	1	0	27	N	8	8	PROVEN	N	N											N				N	N	Y	10	N				1			0	0		3		N
4			37	2835	N	N	2	N	1	1	22	N	8	9	PROVEN	N	N											N				Y	N	Y	7	N				1	DowN, AV caNal, POLYCYTHEMIA PARTIAL EXCHANGE		0	0	4			Y; AVC defect
5			32	1660	N	N	2	N	1	0	23	Y	8	9	PROVEN	N	N											N				N	N	Y	10	N				1			0	0				N
6			29	1350	N	N	2	N	1	0	40	N	7	9	PROVEN	Y	Y		DEF NEC	CONFIRMED SEPSIS								1				Y	N	Y	7	Y	GBS			2	DowN; GBS sepsis 8/7/09		0	0		2	1	N
7			30	1560	N	N	1	N	0	1	39	Y	6	8	PROVEN	N	N											N				N	N	Y	7	N				1			0	0				N
8			29	2520	N	N	2	N	1	0	23	Y	3	7	PROVEN	Y	Y		NON-IMMUNE HYDROPS	PERITONITIS								2				Y	N	Y	8	N				2			0	0		1	3	N
9			32	1916	N	N	1	Y	1	0	29	N	8	9	PROVEN	Y	N											N				N	N	Y	10	N				1			0	0				N
10			28	1730	N	N	2	N	1	1	27	Y	1	5	PROVEN	Y	N											N				Y	N	Y	10	N				1	Mec peritoNitis	2009-12-06	0	0		3	3	N
11			32	2375	N	N	1	Y	0	1	24	N	8	9	PROVEN	N	N											N				N	N	Y	7	N				1			0	0				N
12			29	720	Y	Y	1	N	1	1	41	Y	4	7	PROVEN	Y	N											N				Y	N	Y	7	N				0			0			5		N
13			32	1050	Y	Y	1	Y	1	0	23	N	6	8	PROVEN	Y	N											1				N	N	Y	14	Y	Klebsiella			1	Klebsiella; eosiNophilia		0	0		2	1	N
14			37	2635	N	N	2	N	1	0	40	N	7	8	PROVEN	N	N											2				Y	N	Y	7	N				1	TrisomY 21,Large VSD, ASD, PDA, PAH, polYcYthemia, lasix		0	0	2, 4	2, 5	2	Y (VSD)
15			40	2360	Y	Y	2	N	1	0	25	N	2	4	PROVEN	Y	N											N				N	N	N	0	N				1			0	0	2			Y; vsd
16			26	980	N	N	2	N	1	0	27	Y	4	7	PROVEN	Y	Y		CONFIRMED SEPSIS	DEF NEC								1				N	N	Y	3	Y	E Coli			2	E coli		0	0		2	1	N
17			26	860	N	N	1	N	1	1	25	Y	7	8	PROVEN	Y	N											2				Y	Y	Y	10	N				1	ENterococcus UTI		0	0		2	2	N
18			27	690	N	N	1	3	1	0	35	Y	8	9	PROVEN	Y	Y		DEF NEC	CONFIRMED SEPSIS								1				Y	Y	Y	1	Y	E Coli			2			0	0		2, 3	1	N
19			31	1531	N	N	1	N	1	0	22	Y	3	7	PROVEN	N	N											N				Y	Y	Y	7	N				1	NEC recurreNce 7/22/10		0	0		5		N
20			27	800	N	N	1	N	1	0	25	N	7	9	PROVEN	N	N											2				Y	Y	Y	6	N				1	Ecoli UTI		0	0		2, 3	2	N
21			37	2523	N	N	1	Y	1	0	39	N	7	8	PROVEN	Y	N											N				Y	N	Y	14	N				1	TrisomY 21, cataract, OSA, PDA		0	0		5		N
22			26	1150	N	N	2	N	1	0	30	N	2	4	PROVEN	Y	Y		DEF NEC	N								N				Y	Y	Y	2	Y	Klebsiella + serretia			2			0	0		3		N
23			29	1150	N	N	2	N	1	0	28	Y	6	7	PROVEN	Y	Y		DEF NEC	N								N				Y	N	Y	2	N				2			0	0		5		N
24			25	810	N	N	2	N	0	1	30	Y	4	6	PROVEN	Y	N											1				Y	Y	Y	14	N				1	FuNgal sepsis abscess 10/5/10		0	0		2		N
25			25	940	N	N	2	N	1	0	17	N	6	8	PROVEN	Y	N											N				Y	Y	N		N				1	NEST trial w traNsabdomiNal draiN w/o abx		0	0				N
26			37	2142	N	N	1	N	1	0	19	N	9	10	PROVEN	Y	N											N				N	N	Y	7	N				1	Gastroschisis		0	0	1	3		N
27			35	2723	N	N	2	N	2	1	36	N	0	0	PROVEN	N	N											N				N	N	Y	7	N				1	HIE, hYpoteNsioN		0	0	3			N
28			30	1095	N	N	1	Y	1	0	23	N	7	7	PROVEN	Y	N											1				N	N	Y	10	Y	E Coli			1	Hct 26 wheN NEC Dx		0	0		4	1	N
29			28	820	N	N	2	Y	1	0	31	Y	4	8	PROVEN	Y	Y		DEF NEC	N								N				N	N	Y	2	N				2	MalrotatioN; multiple successive traNsfusioNs		0	0		3		N
30			28	1090	N	N	1	N	1	0	37	N	5	6	PROVEN	N	Y		DEF NEC	CONFIRMED SEPSIS								2				N	N	Y	1	N				2			0	0		2	2	N
31			34	1815	N	N	1	N	0	1	22	N	9	9	PROVEN	N	N											N				N	N	Y	7	N				1			0	0				N
32			31	1224	N	N	2	N	1	1	34	N	5	4	PROVEN	N	N											N				N	N	Y	10	N				1			0	0		3		N
33			30	810	Y	Y	2	N	2	1	31	N	6	8	PROVEN	N	N											N				N	N	Y	10	N				1			0	0		3		N
34			27	1010	N	N	2	N	1	0	19	N	4	2	PROVEN	Y	N											N				N	N	Y	10	N				1			0	0				N
35			27	590	Y	N	2	N	1	0	39	N	0	6	PROVEN	Y	N											N				Y	Y	Y	10	N				1			0	0				N
36			29	1360	N	N	2	N	1	0	25	Y	3	6	PROVEN	N	N											2				N	N	Y	7	N				1	E coli UTI 7/23		0	0		2	2	N
37			27	930	N	N	1	N	1	0	40	Y	3	7	PROVEN	Y	N											N				Y	N	Y	14	N				1	Chorio; multiple traNsf 7/12-7/14/11		0	0		3		N
38			24	750	N	N	1	N	1	0	24	Y	3	4	PROVEN	Y	N											N				Y	Y	Y	14	N				1	TraNsfused 1/13 aNd 1/14		0	0		3		N
39			29	1560	N	N	2	Y	0	1	21	Y	4	5	PROVEN	N	N											1				N	N	Y	15	Y	E Coli			1	TraNsfused 4/11/12for ApNea, iNtubated, bloodY stools		0	0		2, 3, 4, 5	1, 2	N
40			26	900	N	N	2	N	1	0	19	Y	5	8	PROVEN	Y	Y		CONFIRMED SEPSIS	N								1				Y	N	Y	10	Y	Staph epi			2	peritoNeal fluid + Staph epi		0	0		2	1	N
41			28	1210	N	N	2	N	1	0	42	N	4	6	PROVEN	N	Y		CONG DEFECTS	N								N				N	N	Y	7	N				2			0	0				N
42			33	1820	N	N	1	N	1	0	43	N	5	8	PROVEN	N	N											N				N	N	Y	14	N				0	VSD, CHF		0	0	2			Y; vsd
43			28	1060	N	N	2	N	1	0	36	N	1	8	PROVEN	Y	N											1				N	N	Y	20	Y	ENterobacter			1	PeritoNeal fluid + ENterobacter		0	0		4	1	N
44			30	610	Y	Y	1	3	0	1	44	Y	4	7	PROVEN	N	N											N				N	N	Y	10	N				1			0	0		3		N
45			25	940	N	N	1	N	1	0	21	Y	3	5	PROVEN	N	N											N				N	N	Y	14	N				1			0	0				N
46			25	780	N	N	1	N	0	1	29	Y	2	6	PROVEN	Y	Y		DEF NEC	N								N				N	N	Y	1	N				2	Clostridium perfriNgeNs iN abd fluid but NG iN BCx	2013-06-04	0	0		3	1	N
47			28	1240	N	N	2	N	1	0	17	N	7	5	PROVEN	Y	N											N				N	N	Y	10	N				1	NEC recurreNce 8/17/13		0	0		3		N
48			27	820	N	N	2	N	0	1	16	N	1	5	PROVEN	Y	Y		DEF NEC	N								2				Y	N	Y	7	N				2	Ucx +eNterococcus, +Ecoli		0	0			2	N
49			32	580	Y	Y	1	Y	1	1	38	Y	3	8	PROVEN	N	N											N				N	N	Y	7	N				1	TraNsfused for NEC SWU		0	0				N
50			27	630	N	N	1	N	1	0	25	Y	5	8	PROVEN	N	N											N				N	N	Y	10	N				1	1x BCx CoNS oN daY of NEC, rpts Neg		0	0		3		N
51			29	1130	N	N	2	Y	0	1	22	N	5	4	PROVEN	Y	N											N				Y	N	Y	14	N				1			0	0		3		N
52			26	1120	N	N	2	N	1	0	33	N	5	7	PROVEN	Y	Y		DEF NEC	MULTI-SYSTEM ORGAN FAILURE								N				N	N	Y	1	N				2			0	0		3		N
53			28	970	N	N	2	N	1	0	32	N	1	8	PROVEN	Y	Y		DEF NEC	COAGULOPATHY								N				Y	Y	Y	2	N				2	TOP trial low threshold		0	0				N
54			32	1280	N	N	2	N	1	0	17	Y	7	9	PROVEN	Y	Y		DEF NEC	SHOCK								N				N	N	Y	4	N				2	Shock with perforatioN; culture Neg		0	0				N
55			26	840	N	N	1	N	0	1	34	N	2	7	PROVEN	N	N											N				Y	Y	Y	7	N				1	TraNsfused for Hct 28.2 order at 5 AM before NEC iN eveNiNg		0	0		2		N
56			29	950	Y	Y	2	N	0	1	38	N	4	8	PROVEN	N	N											1				N	N	Y	10	Y	CoNS			1	Multiple traNsfusioNs		0	0		2	1	N
57			30	1630	N	N	2	N	1	0	18	Y	8	9	PROVEN	N	N											N				N	N	Y	7	N				1			0	0				N
58			31	1250	N	Y	1	N	1	0	40	N	5	7	PROVEN	Y	N											N				N	N	Y	14	N				1	Aicardi, malrotatioN		0	0				N
59			24	590	Y	N	2	N	1	0	20	Y	0	2	PROVEN	Y	N											N				Y	Y	Y	7	N				1	Had 4 traNsfusioNs 1/20-1/23/14		0	0		5		N
60			38	3290	N	N	2	N	1	0	40	N	8	8	PROVEN	N	N											N				N	N	Y	7	N				1	PolYcYthemia 73/75 veNous (partial exchaNge traNsfusioN 2/25)		0	0	4			N
61			25	950	N	N	2	N	1	0	18	Y	4	6	PROVEN	N	N											N				N	N	Y	10	N				1			0	0				N
62			33	2000	Y	N	1	N	1	0	18	N	8	8	PROVEN	N	N											N				N	N	Y	7	N				1			0	0				N
63			31	850	Y	N	1	4	2	1	30	Y	8	9	PROVEN	N	N											N				N	N	Y	7	N				1			0	0				N
64			27	1070	N	N	1	N	1	0	34	Y	8	9	PROVEN	N	N											N				N	N	Y	10	N				1			0	0				N
65			34	2405	N	N	1	N	0	1	14	Y	7	9	PROVEN	Y	N											N				N	N	Y	12	N				1			0	0				N
66			26	870	N	N	2	N	1	0	26	Y	5	7	PROVEN	Y	N											1				N	Y	Y	10	Y	Klebsiella+ BCX			1	delaYed feediNg to oNlY give MOM; 2x +CoNS cx oN daY of NEC, rpt Cx Neg		0	0		2		N
67			29	1280	N	N	2	N	1	0	19	Y	6	8	PROVEN	N	N											N				N	N	Y	10	N				1			0	0		3		N
68			32	830	Y	Y	1	N	0	1	40	N	1	6	PROVEN	Y	N											N				N	Y	Y	14	N				0			0	0				N
69			26	990	N	N	1	N	1	0	31	Y	7	8	PROVEN	N	N											1				N	Y	Y	14	Y	Klebsiella+ BCX x1			1	Klebsiella sepsis	2014-11-30	0	0		4	1	N
70			26	1230	N	N	2	N	1	0	37	N	5	7	PROVEN	Y	Y		DEF NEC	N								N				N	Y	Y	3	N				2			0	0				N
71			26	820	N	N	1	N	1	0	36	N	1	3	PROVEN	N	N											N				Y	Y	Y	10	N				1	BCx +staph epi x1 2/13, rpts Neg		0	0				N
72			27	940	N	N	1	Y	0	1	16	Y	2	4	PROVEN	Y	N											N				Y	Y	Y	10	N				1			0	0		3		N
73			27	1040	N	N	1	N	0	1	30	N	6	9	PROVEN	Y	Y		DEF NEC	N								N				N	Y	Y	2	N				2			0	0				N
74			32	1340	N	N	1	Y	0	1	27	N	1	5	PROVEN	N	N											N				N	N	Y	10	N				1			0	0				N
75			32	1775	N	Y	2	Y	0	1	27	N	8	9	PROVEN	N	N											N				N	N	Y	7	N				1			0	0				N
76			29	1270	N	N	1	N	0	1	31	N	2	5	PROVEN	N	N											N				N	N	Y	7	N				1			0	0				N
77			28	1240	N	N	2	N	1	0	32	N	6	1	PROVEN	Y	Y		DEF NEC	N								N				N	Y	Y	1	N				2			0	0				N
78			28	1090	N	N	1	Y	1	0	31	Y	7	8	PROVEN	N	N											1				N	Y	Y	10	Y	ENterobacter (BCx+2x 4/24)			1	ENterobacter sepsis		0	0		2	1	N
79			25	510	Y	Y	1	N	0	1	28	Y	3	4	PROVEN	Y	N											2				N	Y	Y	10	N				1	UTI eNterococcus faecalis + Klebsiella 7/21		0	0		2	2	N
80			27	980	N	N	2	N	0	1	29	Y	7	8	PROVEN	Y	Y		DEF NEC	N								1				N	N	Y	3	Y	ENterococcus, Klebsiella, MSSA			2	MSSA 10/20; ENterococcus Klebsiella 10/21/15		0	0		1	1	N
81			26	1040	N	N	2	N	1	0	24	Y	8	9	PROVEN	N	N											N				Y	N	Y	10	N				1	Mild Pulm valve dYsplasia, ASD; UTI completed trtmt before NEC		0	0		2	2	N
82			30	1290	N	N	1	Y	0	1	19	Y	6	9	PROVEN	Y	Y		DEF NEC	MULTI-SYSTEM ORGAN FAILURE								N				N	N	Y	2	N				2			0	0				N
83			29	1040	Y	N	2	N	1	0	37	Y	3	3	PROVEN	Y	N											N				N	N	Y	10	N				1			0	0				N
84			29	620	Y	Y	2	Y	1	0	20	N	5	8	PROVEN	Y	N											N				N	Y	Y	10	N				1	velameNtous cord		0	0				N
85			25	640	N	N	1	N	0	1	22	Y	4	7	PROVEN	Y	Y		DEF NEC	MULTI-SYSTEM ORGAN FAILURE								2				Y	Y	Y	7	N				2	CaNdida albicaNs +CSF aNd UCx 2/9/16; NEC stage I 2/11/16; NEC II 3/3/16		0	0		2	2	N
86			26	820	Y	N	1	Y	1	0	31	Y	1	1	PROVEN	Y	N											N				Y	Y	Y	15	N				0			0	0		3		Y; vsd
87			32	1555	N	N	2	N	1	0	18	Y	7	9	PROVEN	N	N											N				N	N	Y	10	N				1			0	0				N
88			24	860	N	N	1	Y	0	1	23	Y	6	5	PROVEN	Y	N											1				N	Y	Y	10	Y	GBS			0	milk allergY; E coli UTI before NEC; daY of NEC - GBS sepsis aNd 3 iNtermitteNt cx +CoNS		0	0	N	2, 3, 4	1	N
89			30	1350	N	N	2	N	1	0	37	Y	6	7	PROVEN	N	N											N				N	N	Y	10	N				1			0	0				N
90			26	730	N	N	1	N	1	0	27	Y	4	8	PROVEN	Y	N											2				N	N	Y	10	N				0	E Coli UTI; coNtam CONS iN CSF		0	0		1	2	N
91			30	1390	N	N	2	N	1	0	30	Y	4	9	PROVEN	Y	Y		DEF NEC	N								N				N	N	Y	2	N				2			0	0				N
92			31	1620	N	N	1	N	1	0	18	Y	8	8	PROVEN	N	N											1				Y	N	Y	14	Y	E Coli			1	E coli sepsis		0	0		3	1	N
93			26	1020	N	N	2	N	1	0	39	Y	5	8	PROVEN	Y	Y		DEF NEC	N								N				Y	N	Y	2	N				2	CONS x1 coNtamiNaNt, rpt cx Neg		0	0				N
94			28	840	Y	Y	1	N	1	0	21	N	8	9	PROVEN	N	N											N				N	N	Y	10	N				1			0	0				N
95			27	1320	N	N	2	N	1	0	44	Y	6	7	PROVEN	Y	Y		DEF NEC	N								N				N	N	Y	2	N				2			0	0				N
96			30	1190	N	N	1	N	1	0	27	Y	1	1	PROVEN	Y	N											N				Y	N	Y	7	N				1	aNal steNosis; CoNS coNtamiNaNt x 2 (diff seNsitivites, rpt cxs Neg)		0	0				N
97			27	1120	N	N	2	N	1	0	22	Y	3	5	PROVEN	Y	Y		DEF NEC	DOCUMENTED IVH								N				Y	N	Y	7	N				0	CONS coNtamiNaNt 1/11/17; rpt cx Neg		0	0				N
98			38	2880	N	N	1	N	1	0	27	N	8	9	PROVEN	N	N											N				N	N	Y	7	N				1	NAS, No preNatal care		0	0				N
99			30	1775	N	N	1	N	1	1	38	Y	7	8	PROVEN	N	N											N				Y	N	Y	10	N				0	CONS coNtamiNaNt 2/22, rpts all Neg		0	0				N
100			37	2610	Y	N	2	N	1	0	24	N	8	8	PROVEN	N	N											N				N	N	Y	7	N				1			0	0				N
101			31	1530	N	N	1	N	1	0	29	Y	4	6	PROVEN	Y	N											N				N	N	Y	7	N				1			0	0				N
102			27	730	N	N	1	N	1	0	38	Y	6	8	PROVEN	Y	Y											N				Y	N	Y	10	N				2	CoNgeNital microcoloN; ileal atresia; 1rY aNastomosis 7/21/17		0	0				N
103			26	780	N	N	2	N	0	1	33	Y	1	6	PROVEN	N	N											N				N	N	Y	7	Y	CONS			1	CONSblood & uriNe 8/19/17; rpt cx Neg; No preNatal care		0	0		2	1	N
104			26	595	Y	N	2	Y	0	1	17	Y	4	7	PROVEN	N	Y											1				Y	Y	Y	2	Y	MSSA			2			0	0		3	1	N
105			31	1350	N	N	2	N	1	0	28	Y	4	6	PROVEN	Y	N											N				Y	Y	Y	10	N				1	PYloric steNosis 9/21		0	0				N
106			26	880	N	N	2	N	0	1	31	Y	7	8	PROVEN	Y	N											N				N	N	Y	10	N				1			0	0				N
107			28	1070	N	N	2	N	2	1	26	Y	8	9	PROVEN	Y	N											N				N	N	Y	14	N				1			0	0				N
108			32	1815	N	N	1	N	2	1	25	Y	7	9	PROVEN	N	N											N				N	N	Y	14	N				1			0	0				N
109			29	1280	N	N	2	N	0	1	33	Y	7	9	PROVEN	Y	N											N				N	N	Y	7	N				0	Blood MorgaNella MorgaNii 3/20/18 -- repeat cx Neg		0	0		3	1	N
110			29	815	N	N	2	N	0	1	28	Y	4	8	PROVEN	Y	N											N				N	N	Y	14	N				0	Sickle cell trait, cholestasis		0	0		2	N	N
111			28	1460	N	N	2	N	0	1	33	Y	8	9	PROVEN	Y	N											1				Y	N	Y	7	Y	E coli			0	Ecoli eYe draiNage, SVT (oN dig)	3018-03-31	0	0		1	1	N
112			34	2480	N	N	2	N	1	0	28	N	7	9	PROVEN	Y	N											N				N	N	Y	10	N				0	E coli eYe draiNage	2018-05-08	0	0				N
113			31	2120	N	N	2	N	0	1	28	N	8	9	PROVEN	Y	N											N				N	N	Y	10	N				0			0	0			3	N
114			25	1120	N	N	2	N	1	0	28	N	5	7	PROVEN	Y	Y		DEF NEC									N				Y	N	Y	2	N				2			0	0				N
115
116
117
118
119
120
121
122
123
124
125
126
127
128
129
130
131
132
133
134
135
136
137
138
139
140
141
142
143
144
145
146
147
148
149
150
151
152
153
154
155
156
157
158
159
160
161
162
163
164
165
166
167
168
169
170
171
172
173
174
175
176
177
178
179
180
181
182
183
184
185
186
187
188
189
190
191
192
193
194
195
196
197
198
199
200
201
202
203
204
205
206
207
208
209
210
211
212
213
214
215
216
217
218
219
220
221
222
223
224
225
226
[truncated: 37 more columns]

## Sheet: Controls
Identifier	MRN	Birth date	OB EGA	BWEIGHT	SGA?	IUGR?	Male=2 Female=1	Multiple?	Race (1white, 0black, 2other)	EthnicitY (1nonhispanic, 0hispanic)	Maternal age at deliverY	Antenatal Steroids?	Apgar 1	Apgar 5	NEC	GI SURGERY	INFEXP	EXP DATE	CAUS_DEATH	CCOD	Date NEC	PNA NEC	PPI	Food before: 1 EBM onlY 2 Mixed EBM+formula 3 Formula 4 Elemental 5 MILK STUDY 0 NPO >=24 hours	Cal/oz before NEC	ml/kg/daY	Feeds starting daY	Sepsis/infection just before NEC: Sepsis 1, UTI 2	Date	Last Hct before transfusion or Latest Hct or lowest Hct within 48 hrs or morning of thedaY of NEC BEFORE signs of NEC	Transfusion within 48 hours before NEC; exclude anY transfusion when NEC is starting	PDA hx	Indomethicin?	Emperic abx?	# daYs on abx	BCx+ sepsis?	organism on BCx	DC date	DOL @ dc	Dispo (1home, 0transfer, 2death)	Other	Date	PNA NEC	PNA1st feed	Risk factor 1 gastro- schisis 2 CHD 3 HIE 4 polYcYthemia	Sepsis/UTI 2 transf within 48 hrs AND FEEDING 3 sepsis on daY of NE 4 PDA at time of NEC 5	1 Sepsis 2 UTI same daY as NEC 3 peritonitis	CHD	Transfusion within 48 hours
115	4450930	2011-01-13	25	650	N	N	1	N	1	0	31	Y	5	7	N	N	N						N	3	27	155		N		26.9	N	N	N	Y	7	N		2011-04-22	99	1					N	3, 4	N	N
116	4772823	2015-04-25	25	940	N	N	1	N	1	0	36	Y	8	9	N	N	N						N	1	30	132		N		36.8	N	N	N	N		N		2015-07-28	94	1					N	N	N	N
117	4804967	2015-09-28	25	630	N	N	1	N	1	1	35	Y	3	6	N	N	N						N	3	27	99		N		27.9	N	N	N	Y	14	N		2016-02-03	128	0					N	N	N	N
118	4698667	2014-03-25	26	790	N	N	1	N	1	0	31	N	7	8	N	N	N						N	3	24			N		35.3	N	N	N	Y	7	N		2014-06-07	74	1					N	N	N	N
119	4918110	2017-03-01	26	960	N	N	1	2	1	0	19	Y	6	7	N	N	N						N	3	24	176		N		35.6	N	N	N	N		N		2017-05-10	70	1					N	N	N	N
120	4534792	2012-01-20	26	900	N	N	1	N	1	0	15	Y	4	5	N	N	N						N	3	24	159		2		26.5	N	N	N	Y	7	N		2012-05-20	121	1					N	N	2	N
121	4579213	2012-08-12	26	720	N	N	1	N	1	0	38	N	5	6	N	N	N						N	2	24	136		N		25.6	N	Y	Y	N		N		2012-12-05	115	1					N	5	N	N
122	4421660	2010-09-06	26	910	N	N	1	N	1	0	35	Y	5	7	N	N	N						N	3	24			N		29.1	N	N	N	Y	7	N		2010-12-05	90	1					N	N	N	N
123	4421740	2010-09-05	25	760	N	N	2	N	1	0	24	N	3	5	N	N	N						N	3	24	160		2		26.7	N	Y	Y	Y	7	N		2010-12-18	104	1					2	2, 5	2	Y (small VSD)
124	4422191	2010-09-07	25	780	N	N	1	N	1	0	16	N	1	3	N	N	N						N	3	24			2		28	N	Y	Y	Y	5	N		2010-12-06	90	1					N	2	2	N
125	4308927	2009-05-17	25	740	N	N	1	N	1	0	31	N	5	8	N	N	N						N	3	24			N		25.8	N	Y	Y	Y	7	N		2009-08-26	101	1					N	5	N	N
126	4848100	2016-04-14	24	770	N	N	1	N	0	1	23	Y	4	7	N	N	N						N	1	24	185		1		24.3	N	Y	Y	Y	5	Y	CONS (staph hominis)	2016-08-31	139	1					N	2, 5	1	N
127	5010423	2018-05-14	26	730	N	N	1	N	1	0	30	Y	1	7	N	N	N						N	2	22	179		N		23.1	N	Y	Y	N		N		2018-09-21	130	1					N	5	N	N
128	4883578	2016-09-23	25	910	N	N	1	N	1	0	40	Y	4	7	N	N	N						N	3	24	160		N		37.5	N	Y	N	Y	7	N		2016-11-24	62	1					N	5	N	N
129	4661111	2013-09-05	24	490	N	N	1	N	0	1	20	Y	1	3	N	N	N						N	0				N		39.9	N	N	N	Y	6	N		2013-09-11	6	2					N	N	N	N
130	4853245	2016-05-10	26	700	N	N	1	2	1	0	36	Y	2	3	N	N	N						N	0				N		49.5	N	N	Y	Y	1	N		2016-05-10	0	0					N	N	3	N
131	4768914	2015-04-05	24	590	N	N	1	2	0	1	21	Y	2	8	N	N	N						N	0				N		28.5	N	N	Y	Y	7	N		2015-04-19	14	2					N	N	N	N
132	4928591	2017-04-21	26	960	N	N	1	N	1	0	28	Y	3	8	N	N	N						N	2	30	140		1		33.9	N	Y	N	Y	10	Y	GBS	2017-07-15	85	1					2	N	N	Y (small VSD)
133	4726407	2014-08-18	26	590	Y	N	1	N	1	0	29	N	2	5	N	N	N						N	3	22	160		N		28.6	N	Y	Y	Y	7	N		2015-01-02	137	1					N	5	N	N
134	4629219	2013-04-08	26	810	N	N	1	N	1	0	28	N	2	5	N	N	N						N	0				N		40.2	N	N	N	N		N		2013-04-13	5	2					2	N	N	Y (DORV+VSD+TAPVRwobstruction)
135	4566060	2012-06-12	24	680	N	N	1	N	1	0	24	N	1	7	N	N	N						N	0				N		50.3	N	N	N	Y	2	N		2012-06-13	1	2					N	N	N	N
136	4864005	2016-06-28	25	730	N	N	1	N	0	1	26	Y	7	8	N	N	N						N	3	30	140		N		31.7	N	N	N	N		N		2016-09-28	92	1					N	N	N	N
137	4596318	2012-10-27	25	800	N	N	1	N	1	0	21	N	1	3	N	N	N						N	0				N		42.3	N	N	N	N		N		2012-10-29	2	2					N	N	N	N
138	4738759	2014-10-15	24	700	N	N	1	2	1	1	27	N	2	6	N	N	N						N	0				N		44.3	N	N	Y	Y	2	N		2014-10-15	0	2					N	N	N	N
139	5002282	2018-04-05	28	860	N	N	1	N	1	0	18	N	7	9	N	N	N						N	2	30	170		N		27.4	N	N	N	N		N		2018-07-23	109	0					N	N	N	N
140	4911198	2017-01-28	27	790	N	N	1	N	1	0	19	Y	8	9	N	N	N						N	2	27	190		N		29.6	N	Y	Y	Y	7	N		2017-05-08	100	1					N	5	N	N
141	4756377	2015-01-23	27	780	N	N	1	2	1	0	42	N	1	5	N	N	N						Y	2	30	160		1		29.6	N	N	Y	Y	14	Y	GBS	2015-06-03	131	1					N	2	1	N
142	4645882	2013-06-26	29	790	Y	N	1	N	0	1	40	N	5	6	N	N	N						Y	3	22	130		N		31.2	N	N	N	N		N		2013-10-17	113	0					N	N	N	N
143	4726381	2014-08-18	28	810	N	Y	1	2	1	0	20	N	6	8	N	N	N						Y	2	22	120		N		37.2	N	Y	Y	N		N		2015-01-08	143	1					N	5	N	N
144	4873402	2016-08-11	27	810	N	N	1	N	0	1	29	Y	4	8	N	N	N						N	3	19			N		24.3	N	N	N	Y	5	N		2016-11-05	86	1					N	N	N	N
145	4855601	2016-05-20	27	870	N	N	1	N	0	1	29	Y	2	4	N	N	N						N	3	22	240		2		21	N	N	Y	Y	5	N	klebsiella	2016-07-23	64	1					N	2	N	N
146	4636021	2013-05-09	29	970	N	Y	1	N	0	1	25	N	1	5	N	N	N						N	3	24	180		N		28	N	N	N	N		N		2013-07-04	56	1					3	N	N	N
147	4436374	2010-11-05	28	880	N	N	1	N	0	1	25	N	8	8	N	N	N						N	3	24	180		2		26.8	N	Y	Y	Y	5	N	Enterococcus, enterobacter	2011-01-20	76	1					N	2, 5	2	N
148	4753906	2015-01-08	27	930	N	N	1	2	0	1	16	Y	4	7	N	N	N						Y	3	22	150		N		33	N	N	Y	N		N		2015-05-27	139	1					N	N	N	N
149	4766083	2015-03-20	27	920	N	N	1	N	1	0	37	N	2	5	N	N	N						N	2	28	175		2		21.5	N	Y	Y	Y	7	Y	Staph epi	2015-06-08	80	1					N	5	N	N
150	4799967	2015-09-04	27	730	Y	N	1	N	0	1	27	N	2	6	N	N	N						Y	1	24	110		N		37	N	N	Y	N		N		2015-12-03	90	1					N	N	N	N
151	4772743	2015-04-24	27	990	N	N	1	N	1	0	25	N	5	8	N	N	N						N	1	24	250		N		44.6	N	N	N	N		N		2015-06-19	56	1					N	N	N	N
152	4968342	2017-10-25	27	940	N	N	1	N	0	1	33	Y	7	8	N	N	N						N	3	22	240		N		27	N	N	N	N		N		2018-02-02	100	1					N	N	N	N
153	4652076	2013-07-26	27	800	N	N	1	N	1	0	28	Y	2	5	N	N	N						Y	2	24	200		N		37.8	N	N	N	N		N		2013-11-13	110	1					N	N	N	N
154	4642141	2013-06-09	27	890	N	N	1	N	1	0	24	Y	1	6	N	N	N						N	0				N		31.1	N	Y	N	Y	2	N		2013-06-11	2	2	DiGeorge, HLHS, esophageal atresia				2	5	N	Y
155	4883058	2016-09-21	29	1390	N	N	1	3	1	0	45	Y	7	9	N	N	N						N	2	30	210		N		33.1	N	Y	Y	N		N		2016-11-19	59	1					N	5	N	N
156	4718601	2014-07-11	28	1150	N	N	1	N	1	0	19	Y	5	8	N	N	N						Y	3	22	140		N		46.6	N	N	N	Y	5	N		2014-09-24	75	1					N	N	N	N
157	4896536	2016-11-19	27	1230	N	N	1	N	1	0	35	Y	2	6	N	N	N						N	2	26	200		1		29.1	N	N	N	Y	12	Y	klebsiella	2017-01-19	61	1					N	N	N	N
158	4289076	1905-07-01	28	1270												N	N														N
159	4725085	2014-08-12	29	1210	N	N	1	N	1	0	24	Y	6	8	N	N	N						N	2	22	160		N		39.5	N	N	N	N		N		2014-10-09	58	1					N	N	N	N
160	4768919	2015-04-05	27	1160	N	N	1	N	1	0	24	Y	6	8	N	N	N						N	3	24	160		N		27.1	N	N	Y	N		N		2015-06-08	64	1					N	N	N	N
161	4421883	2010-09-07	29	1360	N	N	1	N	0	1	20	Y	5	8	N	N	N						N	3	27			N		38.8	N	N	N	N		N		2010-10-17	40	1					N	N	N	N
162	4565389	2012-06-10	29	1260	N	N	1	N	1	0	35	N	7	9	N	N	N						N	2	22	160		N		38.6	N	N	N	N		N		2012-08-17	68	1					N	N	N	N
163	4356337	2009-11-26	29	1040	N	N	1	3	0	1	29	N	5	8	N	N	N						N	3	24			2		23.7	N	N	N	Y	7	N		2010-04-04	129	1	E coli UTI				N	2	2	N
164	4989109	2018-02-02	29	1240	N	N	1	N	1	0	34	Y	8	9	N	N	N						N	2	30	180		2		27	N	N	N	Y	7	N		2018-04-10	67	1	E faecalis UTI				N	2	2	N
165	4869232	2016-07-23	29	1350	N	N	1	2	0	1	13	Y	8	9	N	N	N						N	3	22	175		N		39.9	N	N	N	N		N		2016-10-01	70	1					N	N	N	N
166	4957043	2017-09-06	28	1040	N	N	1	N	1	0	33	Y	2	4	N	N	N						N	1	20	170		1		38.4	N	N	N	Y	7	N		2017-11-11	66	1					N	2	1	N
167	4527852	2011-12-19	30	979	N	Y	1	2	1	0	31	N	4	8	N	N	N						N	3	27	170		N		45.6	N	Y	Y	N		N		2012-03-02	74	1					N	5	N	N
168	4469403	2011-04-06	31	650	N	Y	1	N	1	1	23	Y	4	6	N	N	N						Y	4	27	120		N		28.7	N	Y	N	N		N		2011-08-13	129	1	ASD				2	5	N	Y
169	4978567	2017-12-14	30	920	Y	N	1	2	0	1	21	Y	2	6	N	N	N						N	3	27	180		N		39.3	N	N	N	N		N		2018-01-31	48	1					N	N	N	N
170	4356087	2009-11-25	30	680	N	Y	1	N	0	1	21	N	6	8	N	N	N						N	1	27			N		25.8	N	N	N	N		N		2010-01-23	59	1					N	N	N	N
171	4704365	2014-04-24	32	800	Y	Y	1	2	0	1	28	Y	3	6	N	N	N						N	3	24	190		N		28.5	N	N	N	N		N		2014-06-18	55	1					N	N	N	N
172	4903905	2016-12-27	31	915	Y	N	1	2	1	0	32	Y	3	8	N	N	N						N	2	30			N		23	N	Y	N	Y	7	N		2017-02-20	55	1					N	N	N	N
173	4789084	2015-07-17	31	980	N	Y	1	N	1	0	22	N	7	9	N	N	N						N	2	27	190		N		26.6	N	N	N	N		N		2015-09-06	51	1					N	N	N	N
174	4604416	2012-12-05	30	780	N	Y	1	N	1	0	24	N	2	4	N	N	N						N	3	27			N		30.6	N	N	N	N		N		2013-04-13	129	1					N	N	N	N
175	4318462	2009-06-25	32	1288	N	Y	1	N	1	0	27	N	8	8	N	N	N						N	2				1		30.7	N	Y	N	Y		Y	MRSA, CON	2009-08-08	44	1	turner sYndrome				N	2	1	N
176	4855823	2016-05-22	32	1062	Y	Y	2	N	1	0	40	N	3	6	N	N	N						N	0				N		36.3	N	Y	N	Y	2	N		2016-05-26	4	2	trisomY 18				N	5	N	N
177	4621952	2013-03-04	30	1310	N	N	1	N	1	0	16	N	6	8	N	N	N						N	2	24			N		48.1	N	N	N	N		N		2013-05-13	70	1					N	N	N	N
178	4587316	2012-09-17	30	1350	N	N	1	N	1	0	37	N	1	7	N	N	N						N	2	27	145		N		43.5	N	N	N	N		N		2012-11-13	57	1					N	N	N	N
179	4977166	2017-12-08	30	1370	N	N	1	2	1	0	21	Y	6	7	N	N	N						N	3	30	210		N		33.9	N	N	N	N		N		2018-02-15	69	1					N	N	N	N
180	4527850	2011-12-19	30	1173	Y	Y	1	N	1	0	31	N	5	8	N	N	N						N	3	22	280		N		23.9	N	Y	Y	N		N		2012-02-15	58	1					N	5	N	N
181	4610479	2013-01-07	31	1350	N	N	1	3	0	1	33	Y	8	9	N	N	N						N	3	22	210		N		44.2	N	N	N	N		N		2013-02-07	31	1					N	N	N	N
182	4516399	2011-10-26	30	1340	N	N	1	2	1	0	28	N	4	7	N	N	N						N	2	24	140		N		39.9	N	N	N	N		N		2011-12-19	54	1					N	N	N	N
183	4437842	2010-11-11	30	1265	N	N	1	N	0	1	20	N	8	9	N	N	N						N	2	24			N		45.5	N	N	N	N		N		2010-12-19	38	1					N	N	N	N
184	4413617	2010-08-03	30	1270	N	N	1	N	0	1	30	N	0	4	N	N	N						N	3	27			2		26.4	N	N	N	Y	7	N		2010-09-29	57	1	E faecalis Ucx				N	2	2	N
185	4757963	2015-01-31	30	1210	N	N	1	N	0	1	33	N	7	8	N	N	N						N	3	22	200		N		47.6	N	N	N	N		N		2015-03-13	41	1					N	N	N	N
186	4534450	2012-01-19	31	1050	Y	N	1	N	0	1	27	N	5	8	N	N	N						N	3	22	190		N		45.6	N	N	N	N		N		2012-02-27	39	1					N	N	N	N
187	4560812	2012-05-18	31	1620	N	N	1	3	1	0	27	Y	7	8	N	N	N						N	3	22	170		N		48.1	N	N	N	N		N		2012-06-29	42	1					N	N	N	N
188	4528925	2011-12-23	32	1410	N	N	1	2	0	1	21	N	8	9	N	N	N						N	2	22	220		N		50.3	N	N	N	N		N		2012-01-24	32	1					N	N	N	N
189	4940718	2017-06-21	31	1780	N	N	1	N	1	0	35	Y	9	9	N	N	N						N	2	24	140		N		21.2	N	N	N	N		N		2017-07-28	37	1					N	N	N	N
190	4506298	2011-09-13	31	1405	N	Y	1	2	1	0	33	Y	8	9	N	N	N						N	2	24	160		N		67.9	N	N	N	N		N		2011-10-20	37	1					4	3	N	N
191	4555463	2012-04-24	30	1520	N	N	1	2	1	0	32	Y	4	9	N	N	N						N	2	24	200		N		45.6	N	N	N	N		N		2012-06-09	46	1					N	N	N	N
192	4414524	2010-08-07	31	1661	N	N	1	2	1	0	25	N	6	9	N	N	N						N	2	22			N		33.4	N	N	N	N		N		2010-09-13	37	1					N	N	N	N
193	4361888	2009-12-22	31	1592	N	N	1	2	0	1	24	Y	4	7	N	N	N						N	2	22			N		39.8	N	N	N	Y	7	N		2010-01-16	25	1					N	N	N	N
194	4290627	2009-02-25	30	1710												N	N														N
195	5015873	2018-06-08	32	1610	N	N	1	N	0	1	32	Y	2	8	N	N	N						N	2	24	200		N		45.5	N	N	N	N		N		2018-06-29	21	1					N	N	N	N
196	4319954	2009-07-01	30	1490	N	N	1	2	0	1	20	N	6	7	N	N	N						N	3	27			N		44.2	N	Y	N	N		N		2009-08-30	60	1					N	5	N	N
197	4998364	2018-03-18	32	1870	N	N	1	N	0	1	24	N	3	5	N	N	N						N	3	28	120		N		42.9	N	N	N	N		N		2018-05-03	46	1					N	N	N	N
198	4499384	2011-08-15	32	1800	N	Y	1	N	0	1	26	N	3	7	N	N	N						N	2	22	160		N		43.4	N	N	N	N		N		2011-09-19	35	1					N	N	N	N
199	4914446	2017-02-13	32	1970	N	N	1	N	1	0	21	Y	8	9	N	N	N						N	2	24	200		N		53.4	N	N	N	N		N		2017-03-03	18	1					N	N	N	N
200	4768400	2015-04-02	30	1880	N	N	1	N	1	0	26	Y	4	8	N	N	N						N	2	24	160		N		43.7	N	N	N	N		N		2015-04-30	28	1					N	N	N	N
201	4880471	2016-09-10	32	2400	N	N	1	N	0	1	31	N	7	9	N	N	N						N	1	24	160		N		43.6	N	N	N	N		N		2016-09-22	12	1					N	N	N	N
202	4564230	2012-06-05	32	2298	N	N	1	N	1	0	37	N	8	9	N	N	N						N	2	24	150		N		38.8	N	N	N	Y	7	N		2012-07-16	41	1					2	N	N	Y (VSD)
203	4561196	2012-05-21	34	2103	N	N	1	N	1	0	27	N	3	7	N	N	N						N	2	22	180		N		42.8	N	N	N	N		N		2012-05-31	10	1					N	N	N	N
204	4963140	2017-10-03	34	1915	N	N	1	Y	1	0	26	N	7	8	N	N	N						N	2	24	150		N		45.5	N	N	N	N		N		2017-10-26	23	1					N	N	N	N
205	4609736	2013-01-03	35	2075	N	N	1	N	1	0	17	N	9	9	N	N	N						N	2	22	150		N		40	N	N	N	N		N		2013-01-08	5	1					N	N	N	N
206	4735387	2014-09-29	34	2050	N	N	1	N	1	0	21	Y	7	9	N	N	N						N	2	22	230		N		34.5	N	N	N	N		N		2014-10-21	22	0	ToF				2	N	N	Y (ToF)
207	4312768	2009-05-31	35	1910	N	N	1	2	1	0	36	N	9	9	N	N	N						N	2	22			N			N	N	N	N		N		2009-06-08	8	1					N	N	N	N
208	5009548	2018-05-10	35	2080	N	N	1	N	0	1	23	N	5	8	N	N	N						N	0				N		38.1	N	N	N	Y	1	N		2018-05-10	0	0					1	N	N	N
209	4974180	2017-11-22	35	2465	N	N	1	N	1	0	32	N	6	9	N	N	N						N	2	20	170		N			N	N	N	N		N		2017-11-29	7	1					N	N	N	N
210	4819512	2015-12-08	33	2340	N	N	1	2	1	0	29	Y	8	9	N	N	N						Y	2	22	160		N		26.4	N	N	N	N		N		2016-01-22	45	1					N	N	N	N
211	4555706	2012-04-24	38	1975	Y	N	1	2	0	1	36	N	8	9	N	N	N						N	3	20	130		N		55	N	N	N	N		N		2012-04-28	4	1					N	N	N	N
212	4863401	2016-06-26	38	2050	Y	N	1	N	1	1	32	N	8	9	N	N	N						N	3	19	140		N		38.8	N	N	N	N		N		2016-06-29	3	1					N	N	N	N
213	4539622	2012-02-10	36	2325	N	N	1	N	0	1	29	N	8	8	N	N	N						N	2	24	150		N		43	N	N	N	N		N		2012-03-01	20	1					N	N	N	N
214	4763790	2015-03-08	38	2510	Y	N	1	N	1	0	21	N	3	4	N	N	N						N	3	19	140		N		44.4	N	N	N	N		N		2015-03-11	3	1					N	N	N	N
215	4861180	2016-06-16	36	2475	N	N	1	N	1	0	35	N	7	9	N	N	N						N	2	24			N		44.5	N	N	N	N		N		2016-07-13	27	1	panhYpopit				N	N	N	N
216	4932394	2017-05-10	38	2590	N	N	1	N	0	1	25	N	6	7	N	N	N						N	2	20	100		N		38.9	N	N	N	N		N		2017-05-15	5	1					N	N	N	N
217	4921021	2017-03-15	40	2980	N	N	1	N	0	1	24	N	8	9	N	N	N						N	3	19	100		N		46.3	N	N	N	N		N		2017-03-19	4	1					N	N	N	N
218	4527999	2011-12-19	38	2970	N	N	1	N	1	0	30	N	9	9	N	N	N						N	2	20	100		N		59	N	N	N	N		N		2011-12-23	4	1					2	N	N	Y (VSD)
219	4468606	2011-04-02	25	790	N	N	2	N	1	0	20	N	2	5	N	N	N						N	0				1		27.8	N	N	N	Y	2	N		2011-04-04	2	2					N	3	1	N
220	4779358	2015-05-29	26	790	N	N	2	N	1	0	33	N	3	5	N	N	N						Y	3	30			2		29.3	N	N	Y	Y	7	N		2015-09-20	114	0	klebsiella UTI				N	2	2	N
221	4287391	2009-02-10	25	770	N	N	2	N	1	1	19	N	2	2	N	N	N						Y	3	24			N		29.1	N	Y	Y	N		N		2009-06-18	128	1	s/p penicillin x10d for maternal +RPR				N	5	N	N
222	4656873	2013-08-17	26	890	N	N	2	N	1	0	37	N	3	7	N	N	N						N	0				N		30	N	N	N	N		N		2013-08-20	3	2					N	N	N	N
223	4305642	2009-04-30	25	709	N	N	2	N	1	0	30	Y	1	3	N	N	N						N	1	30	140		1		23.4	N	Y	Y	Y	7	N		2009-10-03	156	0					N	2, 3	N	N
224	4390011	2010-04-23	26	820	N	N	2	N	1	0	25	N	3	8	N	N	N						Y	3	22	140		2		26.1	N	N	N	Y	3	N		2010-10-08	168	1	klebsiella, Ecoli, enteroccocus UTI				N	2	2	N
225	4938701	2017-06-11	25	850	N	N	2	3	1	0	21	Y	0	6	N	N	N						N	5	22	210		1		28.2	N	Y	Y	Y	7	N		2017-09-29	110	1					N	5	N	N
226	4416486	2010-08-16	26	830	N	N	2	2	0	1	28	N	2	4	N	N	N						N	3	30			1		27.9	N	Y	Y	Y	7	Y	klebsiella, enterococcus	2010-12-10	116	1					N	2, 5	1	N
227	4622459	2013-03-05	25	890	N	N	2	N	1	0	28	N	1	7	N	N	N						N	1	24	120		1		45.1	N	N	N	Y	7	N		2013-05-17	73	1					N	2	1	N
228	4611259	2013-01-10	25	760	N	N	2	N	1	0	19	Y	5	8	N	N	N						N	3	22	110		N		30.8	N	N	N	N		N		2013-05-12	122	1					N	N	N	N
229	4847458	2016-04-12	25	635	N	N	2	N	1	0	31	N	4	8	N	N	N						N	2	24	140		2		26.5	N	N	Y	Y	7	N		2016-07-28	107	1	enterococcus UTI				N	2	2	N
230	4601937	2012-11-25	25	575	N	N	2	N	1	0	26	Y	1	2	N	N	N						N	0				N			N	N	N	N		N		2012-11-25	0	2					N	N	N	N
231	4676351	2013-11-20	24	510	Y	N	2	N	1	0	33	N	1	1	N	N	N						N	0				N			N	N	N	N		N		2013-11-20	0	2					N	N	N	N
232	4865935	2016-07-08	26	725	N	N	2	2	1	0	16	Y	3	8	N	N	N						N	0				1		49.6	N	N	N	Y	1	N		2016-07-08	0	2					N	2	1	N
233	4627614	2013-03-31	26	905	N	N	2	N	1	0	37	Y	7	7	N	N	N						Y	2	22	120		N		28.4	N	Y	Y	N		N		2013-08-28	150	1					N	5	N	N
234	4783924	2015-06-22	26	860	N	N	2	N	1	0	28	Y	1	5	N	N	N						Y	2	24	120		1		30.5	N	N	N	Y	5	N		2015-11-06	137	1					N	2	1	N
235	4686737	2014-01-19	25	890	N	N	2	N	1	0	21	Y	2	8	N	N	N						Y	2	24	140		2		24.2	N	Y	Y	Y	7	N		2014-06-26	158	1	Ecoli and klebsiella UTI				N	2	2	N
236	4867174	2016-07-14	24	730	N	N	2	N	0	1	21	Y	6	7	N	N	N						N	0				1		26.3	N	Y	Y	Y	7	N		2016-07-21	7	0					N	2	1	N
237	4788861	2015-07-16	24	720	N	N	2	N	1	0	28	Y	6	7	N	N	N						N	2	28	130		1		23.5	N	N	Y	Y	5	N		2015-08-19	34	0					N	2	1	N
238	4580684	2012-08-18	26	830	N	N	2	N	1	0	34	Y	4	7	N	N	N						N	2	22	100		1		37.9	N	Y	N	Y	7	N		2012-11-24	98	1					N	2	1	N
239	4768483	2015-04-02	26	1060	N	N	2	N	1	0	21	Y	3	6	N	N	N						Y	3	19	120		N		32.3	N	N	N	N		N		2015-08-13	133	1					N	N	N	N
240	4736751	2014-10-06	26	1000	N	N	2	N	2	1	26	N	2	7	N	N	N						N	2	24	160		N		32.7	N	N	Y	N		N		2014-12-25	80	1					N	N	N	N
241	4561738	2012-05-22	26	1020	N	N	2	N	1	0	40	Y	7	8	N	N	N						N	2	22	150		N		40.4	N	N	N	N		N		2012-08-31	101	1					N	N	N	N
242	4753241	2015-01-06	26	1290	N	N	2	2	1	0	34	Y	3	5	N	N	N						N	2	22	140		N		27.3	N	Y	Y	N		N		2015-04-18	102	1					N	5	N	N
243	4657212	2013-08-19	26	1170	N	N	2	N	1	0	20	Y	6	9	N	N	N						N	3	24	160		N		25.7	N	N	N	N		N		2013-10-23	65	1					N	N	N	N
244	4363699	2010-01-01	26	1140	N	N	2	N	1	0	20	N	2	6	N	N	N						Y	3	22			1		24.2	N	Y	Y	Y	10	Y	CoNs	2010-03-03	61	1					N	2	1	N
245	4825583	2016-01-08	24	1010	N	N	2	N	1	0	40	N			N	N	N						N	3	20	140		1		24.1	N	Y	N	Y	5	N		2016-05-20	133	0	VACTERL, delivered at home				N	2, 5	1	N
246	4525850	2011-12-08	26	1270	N	N	2	N	1	1	21	Y	1	5	N	N	N						N	3	22	160		N		50.7	N	Y	Y	N		N		2012-02-18	72	1					N	5	N	N
247	4764959	2015-03-14	26	1160	N	N	2	N	1	0	24	N	5	9	N	N	N						N	2	24	180		N		36.8	N	N	Y	N		N		2015-05-26	73	1					N	N	N	N
248	4684627	2014-01-08	26	1050	N	N	2	N	1	0	34	Y	4	6	N	N	N							2	20	160		N		25.3	N	Y	Y	N		N		2014-05-15	127	1					N	5	N	N
249	4688714	2014-01-29	26	1055	N	N	2	N	0	1	35	Y	2	2	N	N	N						N	0				N			N	N	N	N		N		2014-01-29	0	2	cYstic hYgromas, multiple anomanies, hYdrops?				N	N	N	N
250	4724299	2014-08-08	26	1080	N	N	2	N	1	0	34	Y	7	9	N	N	N						N	1	24	130		N		23.4	N	Y	Y	N		N		2014-11-27	111	1					N	5	N	N
251	4688692	2014-01-28	27	440	Y	Y	2	N	1	0	40	N	4	7	N	N	N						N	0				1		28.5	N	Y	N	Y	5	N		2014-02-02	5	2					N	2, 5	1	N
252	4511996	2011-10-07	27	900	N	Y	2	N	1	0	18	Y	3	6	N	N	N						Y	3	22	120		2		26.7	N	Y	Y	Y	7	N		2012-03-08	153	1					N	2	2	N
253	4292463	2009-03-05	28	829									1	1	N	N	N														N							2009-03-05	0	2
254	4315782	2009-06-13	29	970	N	N	2	2	1	0	28	N	5	8	N	N	N						N	2	24			1		24.7	N	N	N	Y	7	Y	CONs	2009-08-19	67	1					N	2	1	N
255	4763964	2015-03-09	27	630	Y	Y	2	N	1	0	18	N	3	4	N	N	N						N	3	27	150		1		35.8	N	N	Y	Y	5	N		2015-08-03	147	1					N	2	1	N
256	4521758	2011-11-19	29	820	Y	N	2	N	0	1	35	N	5	9	N	N	N						Y	3	27	170		1		25.5	N	N	N	Y	10	Y	CoNs	2012-02-01	74	1					N	2	1	N
257	4509425	2011-09-27	28	730	Y	N	2	2	0	1	26	N	1	8	N	N	N						N	3	27	110		N		26.5	N	N	N	N		N		2012-02-11	137	1					N	N	N	N
258	4572792	2012-07-14	28	950	N	N	2	N	1	0	39	N	3	9	N	N	N						Y	3	24	130		N		25.5	N	Y	Y	N		N		2012-10-10	88	1					2	5	N	Y (VSD,ASD)
259	4806590	2015-10-06	27	960	N	N	2	N	1	0	33	Y	4	8	N	N	N						N	2	22	140		N		35.2	N	N	N	N		N		2016-01-03	89	1					N	N	N	N
260	4293844	2009-03-10	28	680	N	N	2	N	1	1	26	N	3	7	N	N	N						Y	3	22			2		25.7	N	N	N	Y	7	Y	CoNs	2009-07-31	143	1					N	2	1	N
261	4883579	2016-09-23	29	840	Y	N	2	N	0	1	30	Y	2	6	N	N	N						N	0				1		28.8	N	N	N	Y	2	N		2016-09-25	2	2					N	2	1	N
262	4912118	2017-02-02	27	870	N	N	2	N	1	1	24	Y	5	7	N	N	N						N	3	24	160		N		25.8	N	Y	Y	N		N		2017-05-26	113	1					N	5	N	N
263	4672634	2013-10-31	27	910	N	Y	2	4	1	0	32	Y	8	9	N	N	N						Y	2	24	100		N		23.2	N	N	N	Y	4	N		2014-02-20	112	1					N	N	N	N
264	4660050	2013-08-31	28	840	N	N	2	N	1	0	27	Y	4	6	N	N	N						N	2	24	130		1		28.2	N	N	N	Y	7	N		2013-11-28	89	1					2	2	1	Y (VSD)
265	4526057	2011-12-09	28	940	N	N	2	N	1	0	32	N	7	7	N	N	N						N	2	24	160		1		27.4	N	N	N	Y	7	Y	CoNS	2012-02-08	61	1					N	2	1	N
266	4319721	2009-07-02	29	970	N	N	2	N	0	1	26	N	3	7	N	N	N						N	3	26	170		1		26.8	N	Y	N	Y	7	Y	CoNS	2009-09-06	66	2	partial trisomY 16, partial 7 monosomY				2	5	1	Y (VSD,ASD)
267	4305079	2009-04-28	27	1060	N	N	2	N	1	0	29	N	6	7	N	N	N						Y	2	27			1		27.6	N	Y	Y	Y		Y		2009-08-12	106	1					N	2	1	N
268	4313387	2009-06-03	28	1140	N	N	2	N	1	0	32	N	7	8	N	N	N						N	2				N		40.2	N	N	N	Y	5	N		2009-08-13	71	1					N	N	N	N
269	4626834	2013-03-26	29	1240	N	N	2	N	1	0	33	Y	5	7	N	N	N						N	2	22	140		N		44.6	N	N	N	N		N		2013-06-19	85	1					N	N	N	N
270	4542894	2012-02-27	28	1380	N	N	2	N	1	0	23	Y	7	8	N	N	N						N	2	22	150		N		29.7	N	Y	N	N		N		2012-05-07	70	1					N	5	N	N
271	4752799	2015-01-03	27	1210	N	N	2	N	1	1	25	N	4	4	N	N	N						Y	2	22			N		30.1	N	N	N	N		N		2015-04-19	106	1					N	N	N	N
272	4537367	2012-02-01	28	1260	N	N	2	2	1	0	24	Y	3	8	N	N	N						N	2	22	170		N		44.1	N	N	N	N		N		2012-03-30	58	1					N	N	N	N
273	5017732	2018-06-17	28	1210	N	N	2	N	1	0	20	Y	4	6	N	N	N						N	3	24	140		N		25.7	N	N	N	N		N		2018-06-26	9	0					N	N	N	N
274	4991193	2018-02-13	28	1230	N	N	2	N	1	0	31	N	3	8	N	N	N						N	3	24	160		1		25.2	N	N	N	Y	7	Y	CoNS	2018-05-27	103	1					N	2	1	N
275	4483086	2011-06-07	27	1050	N	N	2	2	2	1	29	N	5	7	N	N	N						Y	3	24	110		N		36	N	N	N	N		N		2011-09-17	102	1					N	N	N	N
276	4358336	2009-12-06	27	1030	N	N	2	N	1	0	26	Y	8	8	N	N	N						N	2	24			1		32.7	N	N	N	Y	7	N		2010-02-11	67	1					N	2	1	N
277	4391845	2010-05-01	29	1190	N	N	2	N	1	1	26	Y	4	7	N	N	N						N	3	22			N		46.9	N	N	N	N		N		2010-06-09	39	1	bicillinx1 for RPR				N	N	N	N
278	4355205	2009-11-20	28	1040	N	N	2	N	1	0	21	N	7	7	N	N	N						N	3	24			N		31.6	N	Y	Y	N		N		2010-01-16	57	1					N	5	N	N
279	4668831	2013-10-12	29	1330	N	N	2	N	1	0	40	N			N	N	N						N	3	24	140		N		22.6	N	Y	N	N		N		2013-12-15	64	1					N	5	N	N
280	4522201	2011-11-22	27	1110	N	N	2	N	1	0	30	Y	1	4	N	N	N						N	3	24	130		1		28.8	N	Y	Y	Y	7	N		2012-02-13	83	1					N	2, 5	1	N
281	4593177	2012-10-13	29	1280	N	N	2	N	1	0	17	Y	2	7	N	N	N						N	3	22	200		N		46.1	N	N	N	N		N		2012-12-06	54	1					N	N	N	N
282	4620229	2013-02-22	29	1300	N	N	2	N	1	0	20	Y	3	8	N	N	N						N	2	24			N		28.8	N	N	N	N		N		2013-04-12	49	1					N	N	N	N
283	4470238	2011-04-10	29	1360	N	N	2	N	1	0	35	Y	8	8	N	N	N						N	2	24			N		23.9	N	N	N	N		N		2011-05-27	47	1					N	N	N	N
284	4523984	2011-12-01	29	1360	N	N	2	N	1	0	27	N	8	9	N	N	N						N	2	22	180		N		40.4	N	Y	N	N		N		2012-01-20	50	1					N	N	N	N
285	4467006	2011-03-26	29	1130	N	N	2	2	1	0	27	Y	7	8	N	N	N						N	2	27			2		32	N	N	N	Y	7	N	CoNS	2011-05-19	54	1					N	2	2	N
286	4834686	2016-02-13	29	1300	N	N	2	2	1	0	26	Y	3	3	N	N	N						N	0				N		29.3	N	Y	N	N		N		2016-02-16	3	2	donor TTTS				N	5	N	N
287	4590139	2012-09-30	29	1085	N	N	2	N	1	0	32	N	4	6	N	N	N						Y	2	24	130		1		37.3	N	N	N	Y	5	N		2013-01-04	96	1					N	2	1	N
288	4559074	2012-05-10	28	1170	N	N	2	N	1	0	25	Y	7	9	N	N	N						Y	3	24	130		1		40.1	N	N	N	Y	7	N		2012-09-04	117	1					N	2	1	N
289	4499568	2011-08-15	27	1100	N	N	2	N	1	0	32	N	4	8	N	N	N						N	3	22	60		N		39	N	N	N	N		N		2011-11-14	91	1					N	N	N	N
290	4782272	2015-06-14	29	1300	N	N	2	N	1	0	40	Y	7	9	N	N	N						Y	2	24	120		N		45.4	N	N	N	N		N		2015-09-11	89	1					N	N	N	N
291	4413969	2010-08-04	28	1360	N	N	2	N	1	0	35	Y	5	7	N	N	N						N	2	22			N		36.4	N	N	N	N		N		2010-10-06	63	1					N	N	N	N
292	4672271	2013-10-29	27	1280	N	N	2	2	1	0	33	Y	5	8	N	N	N						N	2	22	240		N		40.6	N	N	N	N		N		2014-01-05	68	1					N	N	N	N
293	4597454	2012-11-01	29	1160	N	N	2	N	1	0	18	N	9	9	N	N	N						N	3	24	150		N		36	N	N	N	N		N		2012-12-15	44	1					N	N	N	N
294	5018836	2018-06-22	29	1270	N	N	2	N	1	0	38	Y	7	8	N	N	N						N	2	22	150		N		48.2	N	N	N	N		N		2018-08-29	68	1					N	N	N	N
295	4453163	2011-01-23	28	1180	N	N	2	N	1	0	38	N	7	8	N	N	N						Y	2	27			N		46.8	N	N	N	N		N		2011-04-25	92	1					N	N	N	N
296	4338197	2009-09-14	29	1000	N	N	2	N	0	1	32	N	1	4	N	N	N						N	3	24			N		27.7	N	N	N	N		N		2009-11-08	55	1					N	N	N	N
297	4855397	2016-05-19	29	1620	N	N	2	N	1	0	20	Y	6	5	N	N	N						N	2	27			N		33.3	N	N	N	N		N		2016-07-18	60	1					N	N	N	N
298	4954147	2017-08-23	29	1440	N	N	2	N	1	0	18	Y	2	5	N	N	N						N	2	24	180		N		43.1	N	N	N	N		N		2017-10-20	58	1					N	N	N	N
299	4740307	2014-10-23	29	1600	N	N	2	N	1	0	33	N	3	7	N	N	N						N	2	22	100		N		31	N	N	N	N		N		2015-01-11	80	1					N	N	N	N
300	4958641	2017-09-13	28	1470	N	N	2	N	1	0	33	Y	8	9	N	N	N						N	2	24			N		28.3	N	N	N	N		N		2017-11-30	78	1					N	N	N	N
301	4888948	2016-10-17	28	1690	N	N	2	N	1	0	31	Y	3	6	N	N	N						N	2	30	170		N		26.3	N	N	N	N		N		2017-01-04	79	1					N	N	N	N
302	4497532	2011-08-07	29	1460	N	N	2	N	0	1	18	N	6	7	N	N	N						N	3	22	210		1		24.5	N	N	N	Y	7	N	E Coli	2011-09-29	53	1					N	2	1	N
303	4939959	2017-06-16	29	2500	N	N	2	N	1	0	43	Y	3	8	N	N	N						N	2	22	160		N		57.6	N	N	N	N		N		2017-06-23	7	1					N	N	N	N
304	4565313	2012-06-09	27	2232	N	N	2	N	1	0	18	Y	8	9	N	N	N						N	2	24	140		N		44.7	N	N	N	N		N		2012-07-01	22	1					N	N	N	N
305	4617144	2013-02-06	30	990	Y	Y	2	2	1	0	36	Y	5	7	N	N	N						N	3	22	140		N		32.8	N	N	N	N		N		2013-05-21	104	1					N	N	N	N
306	4923473	2017-03-28	30	965	Y	N	2	N	1	0	28	Y	2	7	N	N	N						N	3	28	170		1		45.1	N	N	N	Y	7	N		2017-06-02	66	1					N	2	1	N
307	4599510	2012-11-11	31	1170	N	N	2	N	1	0	32	Y	6	9	N	N	N						N	2	24	170		N		47.4	N	N	N	N		N		2012-12-21	40	1					N	N	N	N
308	4857279	2016-05-28	30	1210	N	N	2	N	0	1	20	Y	8	9	N	N	N						N	3	22	260		N		46.2	N	N	N	N		N		2016-06-25	28	1					N	N	N	N
309	4279969	2009-01-09	31	1046												N	N														N							2009-02-22	44	1
310	4716606	2014-07-01	32	1330	N	N	2	N	0	1	28	N	4	7	N	N	N						N	2	26	200		N		27.6	N	N	N	N		N		2014-08-09	39	1					N	N	N	N
311	4535101	2012-01-21	31	1390	N	N	2	N	1	0	40	N	8	9	N	N	N						N	2	22	150		N		26.9	N	Y	Y	N		N		2012-03-16	55	1					N	5	N	N
312	4770845	2015-04-14	32	1240	N	Y	2	N	1	0	32	N	5	9	N	N	N						N	2	24	200		1		30.1	N	Y	Y	Y	7	N		2015-06-25	72	1					N	2, 5	1	N
313	4783676	2015-06-21	31	1110	Y	N	2	N	0	1	41	N	4	6	N	N	N						N	2	24	210		N		36.9	N	N	N	N		N		2015-07-25	34	1					N	N	N	N
314	4304512	2009-04-25	30	1203	N	N	2	N	1	0	21	N	5	7	N	N	N						N	2	22			N		49.9	N	N	N	N		N		2009-06-24	60	1					N	N	N	N
315	4828664	2016-01-21	30	1230	N	N	2	N	1	0	38	N	6	8	N	N	N						N	2	22			N		50	N	N	N	N		N		2016-02-12	22	1					N	N	N	N
316	4980498	2017-12-24	30	1270	N	N	2	N	1	0	29	Y	8	9	N	N	N						N	3	24	240		N		27	N	N	N	N		N		2018-02-10	48	1					N	N	N	N
317	4348249	2009-10-23	30	1540	N	N	2	2	1	0	23	Y	7	9	N	N	N						N	2	22			N		42.5	N	N	N	N		N		2009-12-15	53	1					N	N	N	N
318	4957527	2017-09-08	30	1420	N	N	2	N	1	0	34	N	8	9	N	N	N						N	3	19	200		N		32.7	N	N	N	N		N		2017-12-05	88	1					N	N	N	N
319	4479487	2011-05-20	31	1580	N	N	2	N	1	0	26	Y	7	8	N	N	N						N	3	22	150		N		41.6	N	N	N	N		N		2011-06-25	36	1					2	N	N	Y (VSD)
320	4731914	2014-09-11	30	1670	N	N	2	N	1	0	33	N	6	7	N	N	N						N	2	22			N		37.4	N	Y	N	N		N		2014-10-17	36	1					N	5	N	N
321	4391710	2010-04-30	32	1460	N	N	2	N	1	0	33	N	7	9	N	N	N						N	2	24			N		41	N	N	N	N		N		2010-06-02	33	1					N	N	N	N
322	4897691	2016-11-26	32	1550	N	N	2	N	1	0	28	Y	8	9	N	N	N						N	2	24	180		N		37.3	N	N	N	N		N		2016-12-17	21	1					N	N	N	N
323	4761798	2015-02-22	32	1570	N	Y	2	N	0	1	18	Y	9	9	N	N	N						N	2	22	120		N		34.8	N	N	N	N		N		2015-03-21	27	1					N	N	N	N
324	4652266	2013-07-28	32	1590	N	N	2	N	0	1	28	N	6	9	N	N	N						N	2	22	240		1		48.8	N	N	N	Y	7	N		2013-08-14	17	1					N	2	1	N
325	4294406	2009-03-13	32	1887												N	N														N
326	4872268	2016-08-06	32	1915	N	N	2	N	1	0	34	Y	6	8	N	N	N						N	2	22	230		N		46.7	N	N	N	N		N		2016-09-01	26	1					N	N	N	N
327	4472730	2011-04-20	35	2315	N	N	2	N	1	0	15	N	8	9	N	N	N						N	0				1		41.6	N	Y	N	Y	1	N		2011-04-20	0	0					2	2, 5	1	Y (HLHS)
328	4560662	2012-05-17	34	2460	N	N	2	N	1	0	29	N	8	9	N	N	N						N	2	22	160		N		40.2	N	N	N	N		N		2012-06-02	16	1					N	N	N	N
329	4941534	2017-06-25	35	2770	N	N	2	N	1	0	23	N	8	9	N	N	N						N	2	22	100		N		42.3	N	N	N	N		N		2017-06-30	5	1					N	N	N	N
330	4304723	2009-04-27	34	2655	N	N	2	N	1	0	25	N	6	9	N	N	N						N	1	20			N		53	N	N	N	N		N		2009-05-05	8	1					N	N	N	N
331	4479761	2011-05-23	37	2440	N	N	2	N	1	0	21	N	2	8	N	N	N						N	2	20			N		52	N	N	N	N		N		2011-05-26	3	1					N	N	N	N
332	4679527	2013-12-10	40	2230	Y	N	2	N	1	0	35	N	6	9	N	N	N						N	2	24	170		1		51.7	N	N	N	Y	5	N		2013-12-27	17	1					N	2	1	N
333	4782416	2015-06-15	38	2715	N	N	2	N	1	0	27	N	8	9	N	N	N						N	1	20			N		58	N	N	N	N		N		2015-06-18	3	1					N	N	N	N
334	4579886	2012-08-15	38	2693	N	N	2	N	1	0	36	N	8	9	N	N	N						N	1	20			N		47	N	N	N	N		N		2012-08-17	2	1					N	N	N	N
335	4718788	2014-07-11	37	2985	N	N	2	N	1	0	30	N	8	9	N	N	N						N	2	20	200		N		44.6	N	Y	N	N		N		2014-07-17	6	1					N	5	N	N
336	4609490	2013-01-03	41	2960	N	N	2	N	1	0	27	N	8	9	N	N	N						N	1	20	120		N		54	N	N	N	N		N		2013-01-10	7	1					4	N	N	N
337	4991732	2018-02-15	37	2690	N	N	2	2	1	1	35	N	8	9	N	N	N						N	2	20	150		N		47.3	N	N	N	N		N		2018-02-19	4	1					N	N	N	N
338	5020680	2018-06-30	37	2840	N	N	2	N	1	0	24	N	4	7	N	N	N						N	2	20	110		N		46.6	N	N	N	N		N		2018-07-03	3	1					N	N	N	N
339	4779494	2015-05-31	38	3090	N	N	2	N	2	1	31	N	8	9	N	N	N						N	2	24	140		N		38.2	N	Y	N	N		N		2015-06-27	27	1	CDH				N	5	N	N
340	4523980	2011-12-01	38	3140	N	N	2	N	1	0	34	N	8	8	N	N	N						N	2	20	100		N		49	N	N	N	N		N		2011-12-04	3	1					N	N	N	N
341	4862656	2016-06-22	38	3360	N	N	2	N	1	0	29	N	3	8	N	N	N						N	2	19	100		N		46.1	N	N	N	N		N		2016-06-26	4	1					N	N	N	N
342	4809590	2015-10-20	38	3390	N	N	2	N	1	0	24	N	7	9	N	N	N						N	1	19			N		49.5	N	N	N	N		N		2015-10-24	4	1					N	N	N	N
343	4808531	2015-10-14	24	680	N	N	1	N	1	0	22	Y	2	4	N	N	N						N	0				Y		24.1	N	Y	Y	Y	21	Y	E Coli	2015-11-24	41	2					N	2, 5	1	N
344	4284283	2009-01-28	24	800	N	N	1	N	1	0	21	N	3	7	N	N	N						N	0				Y		31	N	Y	Y	Y		Y	CONS	2009-05-28	120	1					N	2, 5	1	N
345	4724800	2014-08-11	25	630	N	N	1	N	0	1	36	N	4	8	N	N	N						N	2	27	100		N		27	N	Y	Y	N		N		2014-11-22	103	1					N	5	N	N
346	4348701	2009-10-25	24	730	N	N	1	N	1	0	26	Y	3	7	N	N	N						N	2	24			2		26.2	N	Y	Y	Y	10	N		2010-04-01	158	1					N	2	2	N
347	4768911	2015-04-05	24	600	N	N	1	2	0	1	21	Y	2	6	N	N	N						N	3	30	120		N		25.1	N	N	Y	N		N		2015-07-16	102	0					N	N	N	N
348	4999567	2018-03-23	29	960	N	N	1	N	1	0	38	Y	8	9	N	N	N						N	2	30	150		N		40.9	N	N	N	N		N		2018-05-28	66	1					N	N	N	N
349	4927264	2017-04-15	28	1000	N	N	1	N	1	0	21	Y	8	8	N	N	N						N	2	24	170		N		45.5	N	N	N	N		N		2017-06-24	70	1					N	N	N	N
350	4999410	2018-03-23	31	930	Y	N	1	2	1	1	33	N	8	9	N	N	N						N	3	24	150		N		22.9	N	N	N	N		N		2018-05-12	50	1					N	N	N	N
351	4762994	2015-03-03	38	2550	N	N	1	N	2	1	37	N	6	9	N	N	N						N	2				N		53	N	N	N	N		N		2015-03-05	2	1					N	N	N	N
352	4779835	2015-06-01	26	715	Y	Y	2	N	0	1	44	Y	6	8	N	N	N						Y	2	27	110		N		28.2	N	Y	Y	N		N		2015-10-29	150	1					N	5	N	N
353	4392190	2010-05-03	26	1000	N	N	2	N	1	0	19	N	2	5	N	N	N						N	0				N		32.2	N	N	N	N		N		2010-06-15	43	2					N	N	N	N
354	4405734	2010-06-30	27	800	N	N	2	N	1	0	31	N	5	6	N	N	N						N	3	27			N		25.2	N	Y	N	N		N		2010-09-23	85	1					N	N	N	N
355	4523329	2011-11-28	27	910	N	N	2	N	0	1	22	N	4	9	N	N	N						N	3	22	180		1		30.7	N	N	N	Y	7	N		2012-01-27	60	1					N	2	1	N
356	4883813	2016-09-24	28	1220	N	N	2	N	0	1	24	Y	6	8	N	N	N						N	2	22	150		N		42.8	N	N	N	N		N		2016-12-05	72	1					N	N	N	N
357	4617509	2013-02-08	29	1320	N	N	2	N	1	0	38	N	1	6	N	N	N						N	2	24	150		N		25.8	N	N	N	N		N		2013-04-05	56	1					N	N	N	N
358	4906316	2017-01-07	29	1645	N	N	2	N	1	0	34	Y	8	8	N	N	N						N	2	30	200		N		47.7	N	N	N	N		N		2017-02-19	43	1					N	N	N	N
359	4726084	2014-08-17	27	1550	N	N	2	N	1	1	35	N	4	6	N	N	N						N	3	22	180		N		26.7	N	N	N	N		N		2014-10-20	64	1					N	N	N	N
360	4526541	2011-12-13	30	1060	Y	Y	2	N	1	0	34	N	2	4	N	N	N						N	3	22	150		N		25.5	N	N	N	N		N		2012-02-06	55	1					N	N	N	N
361	4634222	2013-05-01	30	1880	N	N	2	N	1	0	41	N	1	5	N	N	N						N	3	22	130		N		29.2	N	N	N	N		N		2013-07-27	87	1					N	N	N	N
362	4349080	2009-10-27	39	3005	N	N	2	N	1	0	27	N	8	8	N	N	N						N	1				N		58.1	N	N	N	N		N		2009-10-29	2	1					N	N	N	N
363	4748265	2014-12-06	26	1135	N	N	2	N	1	0	35	Y	2	4	N	N	N						N	2	22	140		1		33.3	N	N	N	Y	7	Y	CONS	2015-03-27	111	1					N	2	1	N
364	4694476	2014-03-02	38	2940	N	N	2	N	1	0	45	N	8	8	N	N	N						N	1				N		35.1	N	N	N	N		N		2014-03-05	3	1					N	N	N	N
365	4724495	2014-08-10	32	1790	N	N	1	N	1	0	29	Y	7	8	N	N	N						N	3	24			N		32.8	N	N	N	Y	7	N		2014-09-24	45	1					N	2	1	N
keY
no baseline weight prior to deliverY
no EMR data collected (earleY 2009)
[truncated: 42 more columns]
